# Supplementary material for: Insights Into Drug Repurposing, as Well as Specificity and Compound Properties of Piperidine-Based SARS-CoV-2 PLpro Inhibitors
Source: Front Chem. 2022 Apr 12;10:861209. doi: 10.3389/fchem.2022.861209 (PMC9039177; doi:10.3389/fchem.2022.861209)
Supplement: Supplementary file 2 [file DataSheet1.zip]

Archive with 9 entries (9 files):
- 861209_Calleja_Supp Fig 1.eps
- 861209_Calleja_Supp Fig 2.eps
- 861209_Calleja_Supp Fig 3.eps
- 861209_Calleja_Supp Fig 4.eps
- 861209_Calleja_Supp Fig 5.eps
- 861209_Calleja_Supp Fig 6.eps
- 861209_Calleja_Supp Fig 7.eps
- 861209_Calleja_Supp Fig 8.eps
- 861209_Calleja_Supp Fig 9.eps
